# Supplementary material for: Survival Benefit of Surgical Treatment for Elderly Patients with Intrahepatic Cholangiocarcinoma: A Retrospective Cohort Study in the SEER Database by Propensity Score Matching Analysis
Source: Curr Oncol. 2023 Feb 22;30(3):2642–52. doi: 10.3390/curroncol30030201 (PMC10047145; doi:10.3390/curroncol30030201)
Supplement: Supplementary file 1 [file curroncol-30-00201-s001.zip]

Archive with 1 entries (1 files):
- curroncol-2215731-supplementary.pdf
